# Supplementary material for: Adaptive and Compensatory Neural Signatures in Fibromyalgia: An Analysis of Resting-State and Stimulus-Evoked EEG Oscillations
Source: Biomedicines. 2024 Jun 27;12(7):1428. doi: 10.3390/biomedicines12071428 (PMC11274211; doi:10.3390/biomedicines12071428)
Supplement: Supplementary file 1 [file biomedicines-12-01428-s001.zip]

Archive with 1 entries (1 files):
- biomedicines-3008710-supplementary.pdf
